# Supplementary material for: ADHD Children Take More Time to Inhibit Automatic Responses: A Comparison with Anxiety Disorders Using NEPSY-II
Source: Children (Basel). 2025 Jun 18;12(6):798. doi: 10.3390/children12060798 (PMC12191324; doi:10.3390/children12060798)
Supplement: Supplementary file 1 [file children-12-00798-s001.zip]

Archive with 1 entries (1 files):
- children-3667951-supplementary.pdf
